# Supplementary material for: A Lateral Flow Assay for the Detection of Leptospira lipL32 Gene Using CRISPR Technology
Source: Sensors (Basel). 2023 Jul 20;23(14):6544. doi: 10.3390/s23146544 (PMC10385553; doi:10.3390/s23146544)
Supplement: Supplementary file 1 [file sensors-23-06544-s001.zip]

Archive with 1 entries (1 files):
- sensors-2493988-supplementary.pdf
